# Supplementary material for: Anti-Obesity Drug Delivery Systems: Recent Progress and Challenges
Source: Pharmaceutics. 2023 Nov 16;15(11):2635. doi: 10.3390/pharmaceutics15112635 (PMC10674714; doi:10.3390/pharmaceutics15112635)
Supplement: Supplementary file 1 [file pharmaceutics-15-02635-s001.zip]

Archive with 1 entries (1 files):
- pharmaceutics-2691019-supplementary.pdf
